# Supplementary material for: On-field Gross Morphology Evaluation of Dromedary Camel (Camelus dromedarius) Fetal Membranes
Source: Animals (Basel). 2024 May 24;14(11):1553. doi: 10.3390/ani14111553 (PMC11171016; doi:10.3390/ani14111553)
Supplement: Supplementary file 1 [file animals-14-01553-s001.zip]

Archive with 2 entries (2 files):
- Supplementary file S1. placenta evaluation form.pdf
- Supplementary material.pdf
